# Supplementary material for: Emergence of AnnexinVpos CD31neg CD42blow/neg extracellular vesicles in plasma of humans at extreme altitude
Source: PLoS One. 2019 Aug 1;14(8):e0220133. doi: 10.1371/journal.pone.0220133 (PMC6675110; doi:10.1371/journal.pone.0220133)
Supplement: S1 Table — (XLSX) [file pone.0220133.s003.xlsx]

## Sheet: Tabelle1
ID	PR	BC1	C2	C3	PO		Unit
	521900	1129900	648000	342100	1120300		[EV/ml]
	1174600	1.0726e+06	117100		539800
	90600	739300	456600	7.1739e+06	209900
	405500	540700	318400		310900
	294200	925200	341500		126200
	683300	697500	1339000	2048600	912600
	549300	2.0134e+06	3597200		288400
	679800	796300	176200		384900
	464800	398600	516700		900900
	240200	285700	168700		176300
	412100	501800	1339900	594800	273300
	1450000	197400	225800		641600
	271100	180800	626300		577300
	423200	586500	255900		2.0327e+06
	526400	513900	477100	4.5174e+06	461700
	258300	881100	321900	2225500	618100
	1.1253e+06	2411700	168900		380800
	585100	923800	353900		1809900
	438600	1.1176e+06	366800		683500
	884100	489200	499300		1.86633e+06
	656300	679900	1717800	993800	814100
	679900	2.0879e+06	390200	231400	479200
	581400	220900	896500	220500	493600
	434600	175600	400500	399900	1132200
	1570600	840200	1.6866e+06	3.6214e+06	1.3522e+06
	398200	1900	2325800	874800	893000
	178300	1.2401e+06	638000	100800	547500
	1.0526e+06	207400	227200	412900	2.9351e+06
	987500	678600	370200	1165900	978800
	1062600
	1077140
	482000	512500	3.3738e+06		651200
	455400	570900	464700		1.0845e+06
	322900	1101900	1166100		468500
	415800	1.796e+06	697700		362000
	920600	825600	411200		283300
	448900	279800	863600		637400
	85300	416400	353400		1.7701e+06
