# Supplementary material for: Emergence of AnnexinVpos CD31neg CD42blow/neg extracellular vesicles in plasma of humans at extreme altitude
Source: PLoS One. 2019 Aug 1;14(8):e0220133. doi: 10.1371/journal.pone.0220133 (PMC6675110; doi:10.1371/journal.pone.0220133)
Supplement: S2 Table — (XLSX) [file pone.0220133.s004.xlsx]

## Sheet: Tabelle1
ID	PR	BC1	C2	C3	PO		Unit
	464450	1.10383e+06	644600	288730	1196000		[EV/ml]
	1310000	1231740	78860		553570
	66800	594230	354460	3901000	151820
	262440	424230	240350		264590
	223640	764730	260200		102000
	524030	658650	1.12963e+06	1.794e+06	293910
	505990	1.83e+06	3.519e+06		300160
	674000	770770	111160		317820
	433700	431800	504020		273080
	219820	302410	98990		150770
	417630	527770	906000	568000	275010
	648830	208860	188000		406000
	221660	177210	593590		604000
	303000	587320	200980		979270
	435060	560040	512000	3.143e+06	485430
	231000	950000	322040	1.843e+06	203280
	1264000	1483	166260		377050
	595470	949580	472150		1.678e+06
	401960	1082380	369930		646170
	797000	502340	454090		1.445e+06
	619310	611750	1.139e+06	905000	817460
	617970	2140000	342790	235390	295680
	582880	219090	905000	212440	500110
	423670	154940	308050	419090	1178000
	392400	800670	1959000	3039000	1.333e+06
	449500	513100	1.685e+06	856000	908740
	150700	1204930	615300	1453000	532760
	522880	152450	195660	417830	570950
	396690	680770	344510	880000	709940
	1034330
	983460
	333440	516500	2431000		465500
	368280	471950	274180		812000
	298240	1152150	1406000		459250
	390050	2012890	690690		357240
	959000	776820	413460		218790
	437700	237930	640900		598350
	48360	439450	371570		1744000
