# Supplementary material for: Emergence of AnnexinVpos CD31neg CD42blow/neg extracellular vesicles in plasma of humans at extreme altitude
Source: PLoS One. 2019 Aug 1;14(8):e0220133. doi: 10.1371/journal.pone.0220133 (PMC6675110; doi:10.1371/journal.pone.0220133)
Supplement: S3 Table — (XLSX) [file pone.0220133.s005.xlsx]

## Sheet: Tabelle1
	PR	BC1	C2	C3	PO		Unit
	409340	1047270	587260	40370	1.03955e+06		[EV/ml]
	1134410	1101970	48990		452850
A	45330	533700	217220	237280	119190
	223180	334350	207730		217810
	165550	687930	185180		80510
	495460	629530	1072530	671460	232900
	396950	1635880	2863860		228800
	593820	676800	73130		257460
	344260	324560	371490		178840
	144380	198760	42830		63790
	366830	459010	836500	60960	234820
	576390	145530	130810		352440
	157080	115030	457600		498900
	210050	523020	91950		591440
	260910	303810	309080	93110	276120
	112260	626740	155200	86040	92600
	412230	790340	64790		166140
	254490	528810	180930		772520
	172540	566970	171540		326560
	378080	250460	221570		654360
	302640	335080	419440	221560	483160
	309040	1.4197e+06	151360	52310	145260
	340280	142310	566480	35220	307520
	235430	69680	146690	191900	680040
B	267680	616950	1.44431e+06	319010	933880
	325210	360300	1361250	156830	566450
C	70740	881240	394720	142210	326640
	314760	61870	77780	108680	321790
	204820	464360	183890	412380	407900
	580350
	618790
	301020	498400	2096150		424350
	333190	423570	228660		698780
	231850	1.08714e+06	1325360		368510
	323160	1.95554e+06	627980		275560
	918290	756380	350960		209300
	379200	199900	56070		552350
	41200	413260	315050		1624300
