# Supplementary material for: Emergence of AnnexinVpos CD31neg CD42blow/neg extracellular vesicles in plasma of humans at extreme altitude
Source: PLoS One. 2019 Aug 1;14(8):e0220133. doi: 10.1371/journal.pone.0220133 (PMC6675110; doi:10.1371/journal.pone.0220133)
Supplement: S4 Table — (XLSX) [file pone.0220133.s006.xlsx]

## Sheet: Tabelle1
ID	PR	BC1	C2	C3	PO		Unit
	31510	26610	21160	2510	126420		[EV/ml]
	106600	103210	10680		73280
A	11770	44030	53530	20160	23730
	32470	77340	23880		36830
	29170	30030	13510		12110
	6360	11850	22930	12810	28160
	87900	120620	216340		83310
	57710	64770	11170		41440
	73260	69890	89560		79020
	68730	58330	21850		34730
	17070	17900	16320	6060	23050
	43490	42450	42650		39450
	57560	39090	90320		53680
	76640	46860	87150		357030
	151280	199450	151530	29400	187620
	111080	303180	115810	45840	103630
	806310	669180	82340		180950
	287310	383210	178960		857990
	209420	437730	166300		295590
	379740	225820	200640		756570
	282850	227190	174520	108540	299450
	289020	657440	130370	42870	138970
	219660	54920	219070	16320	166350
	175640	60020	102720	115210	442680
B	120810	168550	467860	95910	373590
	107610	116870	274350	42500	315850
C	69240	272330	179240	46470	191890
	178190	53020	51120	56520	221280
	177730	192420	117840	140490	281400
	408800
	344440
	18690	4190	8580		26310
	20590	20500	16180		24100
	11590	15340	22040		57130
	25390	70	20360		41610
	5870	1360	4490		7500
	18640	12900	13300		33190
	4190	13940	5600		54290
