# Supplementary material for: Emergence of AnnexinVpos CD31neg CD42blow/neg extracellular vesicles in plasma of humans at extreme altitude
Source: PLoS One. 2019 Aug 1;14(8):e0220133. doi: 10.1371/journal.pone.0220133 (PMC6675110; doi:10.1371/journal.pone.0220133)
Supplement: S5 Table — (XLSX) [file pone.0220133.s007.xlsx]

## Sheet: Tabelle1
ID	PR	BC1	C2	C3	PO		Unit
	24280	32310	35550	238720	289850		EV/ml]
	63620	35080	19330		26760
A	9910	16580	81740	3436600	11860
	6080	11970	8620		9570
	28200	45220	60390		10200
	23870	17170	35400	1.0483e+06	36740
	19150	68560	325520		43460
	21510	30210	30900		17030
	12940	36480	41450		19540
	6410	42890	37710		52100
	32020	48830	50190	481080	15500
	30920	20160	13770		13240
	9490	22320	43650		48390
	15530	14350	21420		43280
	2428	58590	49220	2867730	33610
	7020	18260	50110	1620920	6410
	33990	21320	20210		30470
	53660	31530	104580		40570
	18910	79810	30170		23350
	36810	2590	30180		30010
	33210	4316	526960	5412500	35770
	19780	58110	58440	136170	11150
	22050	22150	113740	156900	24360
	10450	25440	56500	108380	50720
B	22490	16350	43090	2492070	24600
	1877	34120	44480	626960	33800
C	10070	54610	40610	1.48888e+06	13220
	34280	46890	77620	297080	48590
	22220	26880	20580	620930	29900
	50090
	40420
	12970	13320	126620		15850
	12120	28100	28490		82300
	52730	47280	54520		33000
	43410	49790	52520		39690
	28050	16550	57720		5470
	38810	24580	44610		11610
	5700	11240	52310		55380
