# Supplementary material for: Emergence of AnnexinVpos CD31neg CD42blow/neg extracellular vesicles in plasma of humans at extreme altitude
Source: PLoS One. 2019 Aug 1;14(8):e0220133. doi: 10.1371/journal.pone.0220133 (PMC6675110; doi:10.1371/journal.pone.0220133)
Supplement: S6 Table — (XLSX) [file pone.0220133.s008.xlsx]

## Sheet: Tabelle1
ID	PR	BC1	C2	C3	PO		Unit
	287	289	271	303	352		[MFI]
	233	227	213		255
	286	294	224	234	312
	221	221	186		249
	209	235	177		218
	263	266	234	245	248
	205	229	221		224
	199	236	185		210
	217	231	202		273
	235	255	217		256
	194	199	204	187	193
	256	206	196		295
	211	209	181		209
	212	195	183		212
	256	273	215	213	286
	219	242	213	202	228
	263	304	224		277
	189	207	169		244
	288	312	270		296
	209	230	185		216
	194	208	217	223	225
	272	255	231	240	299
	249	220	200	220	283
	226	244	207	214	221
	315	348	399	361	384
	323	273	288	265	364
	245	345	250	264	354
	316	264	200	264	365
	245	237	245	266	297
	234
	264
	214	204	205		208
	247	263	240		274
	212	238	200		242
	231	290	218		263
	261	224	182		270
	226	216	183		214
	219	233	220		252
