# Supplementary material for: Emergence of AnnexinVpos CD31neg CD42blow/neg extracellular vesicles in plasma of humans at extreme altitude
Source: PLoS One. 2019 Aug 1;14(8):e0220133. doi: 10.1371/journal.pone.0220133 (PMC6675110; doi:10.1371/journal.pone.0220133)
Supplement: S7 Table — (XLSX) [file pone.0220133.s009.xlsx]

## Sheet: Tabelle1
ID	PR	BC1	C2	C3	PO		Unit
	226	249	224	288	296		[MFI]
	193	200	201		209
	240	249	204	207	260
	200	210	176		214
	195	188	160		198
	216	238	190	180	223
	185	195	177		187
	191	187	164		185
	204	207	185		238
	214	233	204		226
	174	167	172	201	173
	215	189	180		217
	199	187	166		180
	186	173	174		185
	219	239	197	192	235
	201	232	207	201	203
	254	259	197		242
	179	186	166		218
	253	275	250		267
	204	213	181		202
	179	182	186	196	193
	231	221	215	222	251
	212	193	186	202	221
	211	222	191	202	200
	258	271	300	290	282
	251	233	233	233	280
	218	288	223	248	288
	242	235	174	214	286
	204	201	225	227	242
	204
	242
	171	170	135		171
	188	203	215		203
	171	195	160		196
	195	195	175		219
	197	194	158		201
	197	186	154		183
	196	199	178		215
