# Supplementary material for: Emergence of AnnexinVpos CD31neg CD42blow/neg extracellular vesicles in plasma of humans at extreme altitude
Source: PLoS One. 2019 Aug 1;14(8):e0220133. doi: 10.1371/journal.pone.0220133 (PMC6675110; doi:10.1371/journal.pone.0220133)
Supplement: S8 Table — (XLSX) [file pone.0220133.s010.xlsx]

## Sheet: Tabelle1
ID	PR	BC1	C2	C3	PO		Unit
	105	121	121	130	96		[MFI]
	109	99	76		84
	81	106	77	148	82
	84	69	90		81
	83	118	110		95
	171	155	146	146	92
	77	97	104		60
	91	94	93		79
	80	72	75		63
	59	67	75		62
	121	107	135	97	91
	94	63	82		92
	74	63	77		85
	69	81	47		50
	54	50	58	69	51
	46	57	52	67	46
	40	48	43		46
	47	52	50		46
	44	50	47		48
	47	48	49		47
	50	56	68	68	54
	47	58	49	57	47
	53	65	64	78	53
	50	53	54	61	52
	61	69	65	79	60
	73	66	78	88	54
	49	66	61	80	55
	57	53	57	73	52
	50	61	56	77	51
	51
	55
	94	143	167		97
	94	98	90		117
	116	140	136		77
	101	151	126		89
	160	198	145		121
	112	110	117		100
	90	121	136		111
