# Supplementary material for: Emergence of AnnexinVpos CD31neg CD42blow/neg extracellular vesicles in plasma of humans at extreme altitude
Source: PLoS One. 2019 Aug 1;14(8):e0220133. doi: 10.1371/journal.pone.0220133 (PMC6675110; doi:10.1371/journal.pone.0220133)
Supplement: S9 Table — (XLSX) [file pone.0220133.s011.xlsx]

## Sheet: Tabelle1
ID	PR	BC1	C2	C3	PO		Unit
	94.21	60.89	59.91	42.76	60.73		[MFI]
	72.19	64.85	48.73		56.61
	56.63		48.84	49.13	50.15
	57.11	49.55	63.86		49.01
	55.26	52.37	57.47		52.55
	57.04	63.87	59.19	40.97	47.41
	59.68	47.17	52.5		45.63
	51.88	48.37	88.39		52.2
	45.03	48.36	57.34		45.31
		39.14	71.06		47.69
	59.95	46.69	68.9	38.73	53.58
	47.3	43.76	71.98		51.45
	82.02	42.64	57.58		47.54
	73.19	54.06	53.09		52.42
	47.9	41.81	46.59	42.91	44.76
	42.8	50.41	43.04	40.53	45.25
	40.12	44.26	41.31		44.11
	45.24	42.87	44.84		49.58
	42.33	44.37	39.19		46.98
	47.75	45.44	43.78		44.56
	47.4	44.12	47.39	40.11	45.45
	43.33	48.84	40.74	46.07	45.44
	52.31	55.95	46.03	40.562	47.77
	47.39	51.99	41.42	40.51	47.67
	51.76	56.64	47.53	42.46	42.86
	67.48	43.8	54.05	43.61	43.75
	50.29	46.36	47.1	41.86	63.37
	43.97	59.12	48.69	40.18	46.52
	53.79	52.14	47.37	41.52	41.25
	43.29
	49.41
	51.53	73.87	58.75		61.58
	57.8	50.2	48.17		46.9
	54.65	53.37	76.09		48.88
	71.73	63.55	68.42		51.31
	58.27		53.73		63.7
	48.32	51.76	69.71		63.32
	43.85	60.65	62.74		53.01
