# Supplementary material for: Emergence of AnnexinVpos CD31neg CD42blow/neg extracellular vesicles in plasma of humans at extreme altitude
Source: PLoS One. 2019 Aug 1;14(8):e0220133. doi: 10.1371/journal.pone.0220133 (PMC6675110; doi:10.1371/journal.pone.0220133)
Supplement: S10 Table — (XLSX) [file pone.0220133.s012.xlsx]

## Sheet: Tabelle1
	PR	BC1	C2	C3	PO		Unit
	74.64	81.43	90.41		83.78		[ng/ml]
	73.93	78.87	102.93	54.82	79.41
	67.61	52.78	70.78	54.95	60.36
	153.03	175.85	158.37	195.55	158.4
	68.1	74.01	84.98		65.98
	80.45	90.81	97.5		81.56
	63.39	60.57	52.22		52.48
	149.16	175.01	183.76	168.21	142.6
	114.88	121.78	138.8	117.94	120.09
	77.99	88.09	81.56	68.72	70.21
	83.16	93.78	99.61	77.99	91.55
	95.98	90.58	88.27		106.49
	100.59	120.1	135.25	93.65	106.81
	74.53	73.3	77.86		73.05
	114.46	99.55	120.79		106.82
	93.68	97.09	103.47		102.86
	90.43	72.33	107.46		123.56
	54.67	54.3	55.69	140.71	135.02
	90.85	96.96	115.61	100.6	110.63
	194.51	203.17	211.37	186.68	180.89
	88.28	94.78	108.28		102.1
	187.89	202.46	199.5	169.87	142.76
	123.73	155.54	165.45	151.09	148.29
	82.71	82.35	98.56		98.07
	99.73	85.75	97.12		97.25
	110.39	97.19	91.59	105.34	94.24
	81.57	79.8	96.46		85.11
	83.7	111.04	108.41		102.1
	63.66	54.79	53.28		65.3
	82.01	86.43	96.75		119.4
	61.86	55.97	25.43
	81.69	77.4	109.97		98.97
	142.62	144.04	132.04	117.02	147.23
	86.18	97.82	93.24		86.55
	87.91	115.9	96.31		91.59
	79.34	84.4	99.36		69.59
