# Supplementary material for: Emergence of AnnexinVpos CD31neg CD42blow/neg extracellular vesicles in plasma of humans at extreme altitude
Source: PLoS One. 2019 Aug 1;14(8):e0220133. doi: 10.1371/journal.pone.0220133 (PMC6675110; doi:10.1371/journal.pone.0220133)
Supplement: S11 Table — (XLSX) [file pone.0220133.s013.xlsx]

## Sheet: Tabelle1
	PR	BC1	C2	C3	PO		Unit
	235.35	205.95	198.45		223.49		[ng/ml]
	222.74	197.17	232.69	151.93	218.58
	222.57	174.44	236.61	191.91	227.55
	217.07	269.37	215.12	207.98	250.12
	253.44	234.79	254.76		243.05
	343.91	356.99	309.03		325.71
	231.07	174.74	151.62		218.6
	189.2	213.23	194.5	210.04	231.71
	154.08	109.23	130.18	79.06	101.62
	327.43	310.09	279.25	179.7	280.25
	294.64	303.82	288.89	208.47	251.15
	281.64	255.08	269.64		295.31
	192.4	239.99	264.94	169.31	290.53
	213.51	177.29	190.17		174.42
	420.21	375.62	432.16		406.13
	275.91	241.97	251.05		268.3
	267.79	212.83	203.51		272.14
	214.93	237.71	216.74	212.35	313.29
	219.12	225.5	221.52	211.07	233.22
	262.64	255.3	199.81	232.23	262.58
	265.94	251.63	258.22		264.77
	316.76	285.05	197.39	205.17	210.56
	338.56	319.92	298.89	337.64	376.24
	233.89	242.81	289.66		282.4
	305.48	270.13	275.46		287.87
	275.6	230.06	210.19	218.32	201.18
	239.64	188.45	211.48		255.58
	243.77	310.48	236.43		264.02
	280.26	211.63	297.97		222.53
	233.94	235.49	293.84		315.82
	208.3	161.37	117.26		134.54
	235.17	209.11	252.54		243.04
	321.91	313.89	350.78	310.54	293.18
	309.69	343.23	296.22		346.93
	222.27	263.25	192.24		227.37
	340.86	303	350.98		262.31
