# Supplementary material for: Emergence of AnnexinVpos CD31neg CD42blow/neg extracellular vesicles in plasma of humans at extreme altitude
Source: PLoS One. 2019 Aug 1;14(8):e0220133. doi: 10.1371/journal.pone.0220133 (PMC6675110; doi:10.1371/journal.pone.0220133)
Supplement: S12 Table — (XLSX) [file pone.0220133.s014.xlsx]

## Sheet: Tabelle1
	PR	BC1	C2	C3	PO		Unit
	284.27	369.84	465.63		434.54		[ng/ml]
	461.54	307	386.75	212.12	249.88
	272.8	249.2	255.7	262.5	323.7
	605	679	585.5	512.9	508
	558.3	619	675.2		590.8
	626.8	753.6	625.4		508.4
	436.7	401.5	361.9		308.9
	328.8	282.1	257.2	316.7	251.1
	170.5	154.4	148.1	107.8	150.6
	481.5	463.9	406	341	412.1
	447.6	501.4	418.5	417.8	534.2
	371.33	300.91	385.12		327.2
	266.14	223.68	201.4	162.19	188.34
	296.4	245.5	195.8		240.3
	831.3	844.8	734.7		906.4
	695	650.2	659.6		604.3
	489.6	366	496.48		615.24
	267.3	256.1	195.9	538.5	503.3
	570.39	452.04	421.74	357.31	256.94
	609.9	628.3	563.7	431	485.4
	462.63	438.57	308.98		493.48
	578.2	468.4	556.6	409	443.6
	575.77	693.39	343.35	593.96	752.03
	680.7	748.2	642.7		667.2
	631.8	395.3	352.4		525.4
	902.99	750.57	488.75	609.67	609.67
	473.64	393.21	384.15		409.61
	435.37	448.47	401.29		494.51
	363.15	329.96	224.49		223.03
	510.6	317.65	500.7		408.22
	300.5	346.5			99.3
	740.02	517.46	353.13		643.98
	471.8	400.5	310	276.9	359.8
	604.8	491.2	601.1		609.8
	398.1	510.24	488.63		546.91
	457.9	414	539.1		525.8
